# Supplementary material for: Linking nutritional biochemistry and trophic ecology to health of adult female California sea lions in the Gulf of California
Source: Conserv Physiol. 2025 Jul 31;13(1):coaf056. doi: 10.1093/conphys/coaf056 (PMC12362241; doi:10.1093/conphys/coaf056)
Supplement: Web_Material_coaf056 [file web_material_coaf056.zip]

Archive with 2 entries (2 files):
- Graphical Abstract Montesinos-Laffont (1).png
- Montesinos-Laffont et al_Revision2_Supplementary material.pdf
